# Supplementary material for: A valid name for the Xishuangbanna gourd, a cucumber with carotene-rich fruits
Source: PhytoKeys. 2017 Aug 31;(85):87–94. doi: 10.3897/phytokeys.85.17371 (PMC5624209; doi:10.3897/phytokeys.85.17371)
Supplement: XML Treatment for Cucumis sativus L. var. xishuangbannanensis [file phytokeys.85.17371-treatment1.xml]

<!DOCTYPE tp:taxon-treatment
  PUBLIC "-//TaxonX//DTD Taxonomic Treatment Publishing DTD v0 20100105//EN" "tax-treatment-NSO.dtd">
<tp:taxon-treatment xmlns:tp="http://www.plazi.org/taxpub"><tp:treatment-meta><kwd-group><label>Taxon classification</label><kwd><named-content xmlns:xlink="http://www.w3.org/1999/xlink" content-type="kingdom">Plantae</named-content></kwd><kwd><named-content xmlns:xlink="http://www.w3.org/1999/xlink" content-type="order">Cucurbitales</named-content></kwd><kwd><named-content xmlns:xlink="http://www.w3.org/1999/xlink" content-type="family">Cucurbitaceae</named-content></kwd></kwd-group><mixed-citation publication-type="journal"><person-group><name><surname>Renner</surname><given-names>Susanne S.</given-names></name></person-group><article-title>A valid name for the Xishuangbanna gourd, a cucumber with carotene-rich fruits</article-title><source>PhytoKeys</source><day>31</day><month>8</month><year>2017</year><volume>2017</volume><issue>85</issue><fpage>87</fpage><lpage>94</lpage><pub-id pub-id-type="doi">10.3897/phytokeys.85.17371</pub-id></mixed-citation></tp:treatment-meta><tp:nomenclature><tp:taxon-name>
              <tp:taxon-name-part taxon-name-part-type="genus" reg="Cucumis">Cucumis</tp:taxon-name-part>
              <tp:taxon-name-part taxon-name-part-type="species" reg="sativus">sativus</tp:taxon-name-part>
              <tp:taxon-name-part taxon-name-part-type="authority">L.</tp:taxon-name-part>
              <tp:taxon-name-part taxon-name-part-type="infraspecific-rank">var.</tp:taxon-name-part>
              <tp:taxon-name-part taxon-name-part-type="variety" reg="xishuangbannanensis">xishuangbannanensis</tp:taxon-name-part>
              <object-id xmlns:xlink="http://www.w3.org/1999/xlink" content-type="ipni" xlink:type="simple">urn:lsid:ipni.org:names:77165361-1</object-id>
            </tp:taxon-name><tp:taxon-authority>Qi &amp; Yuan ex S.S.Renner</tp:taxon-authority><tp:taxon-status xmlns:xlink="http://www.w3.org/1999/xlink" xlink:type="simple">var. nov.</tp:taxon-status></tp:nomenclature><tp:treatment-sec sec-type="notes" id="SECID0EEGAC"><title>Notes.</title><p>Differs from all other forms of <italic>C. <tp:taxon-name><tp:taxon-name-part taxon-name-part-type="species" reg="sativus">sativus</tp:taxon-name-part></tp:taxon-name></italic> in producing thick-cylindric fruits that have ≥ 5 carpels and at maturity a non-bitter orange pulp (Fig. <xref ref-type="fig" rid="F2">2</xref>), while <tp:taxon-name><tp:taxon-name-part taxon-name-part-type="infraspecific-rank">var.</tp:taxon-name-part> <tp:taxon-name-part taxon-name-part-type="variety" reg="hardwickii">hardwickii</tp:taxon-name-part></tp:taxon-name> and <tp:taxon-name><tp:taxon-name-part taxon-name-part-type="infraspecific-rank">var.</tp:taxon-name-part> <tp:taxon-name-part taxon-name-part-type="variety" reg="sativus">sativus</tp:taxon-name-part></tp:taxon-name> both have 3 carpels and green pulp, which in <tp:taxon-name><tp:taxon-name-part taxon-name-part-type="infraspecific-rank">var.</tp:taxon-name-part> <tp:taxon-name-part taxon-name-part-type="variety" reg="hardwickii">hardwickii</tp:taxon-name-part></tp:taxon-name> is bitter, in <tp:taxon-name><tp:taxon-name-part taxon-name-part-type="infraspecific-rank">var.</tp:taxon-name-part> <tp:taxon-name-part taxon-name-part-type="variety" reg="sativus">sativus</tp:taxon-name-part></tp:taxon-name> non-bitter.</p></tp:treatment-sec><tp:treatment-sec sec-type="Molecular diagnosis" id="SECID0EVIAC"><title>Molecular diagnosis.</title><p>Verifiable DNA differences (characters): On chromosome 3, within the physical interval that spans the <italic>ore</italic> gene, Xishuangbanna cucumbers carry asparagine, whereas all other <italic>C. <tp:taxon-name><tp:taxon-name-part taxon-name-part-type="species" reg="sativus">sativus</tp:taxon-name-part></tp:taxon-name></italic> (37 from East Asia, 29 from Eurasia, <!--PageBreak-->30 from India) and homologous proteins from ten other species of flowering plants carry alanine at this site. This amino acid change at residue 257 (p.Ala257Asp) in <italic>Csa3G183920</italic>, affects a gene encoding a putative β-carotene hydroxylase, designated <italic>CsaBCH1</italic> by <xref ref-type="bibr" rid="B16">Qi et al. (2013</xref>; Fig. <xref ref-type="fig" rid="F3">3</xref>).</p></tp:treatment-sec><tp:treatment-sec sec-type="material" id="SECID0EWJAC"><title>Type.</title><p>CHINA, Yunnan Province, Xishuangbanna region, Menglun, Mengla county. Farmland of the Jinuo people at 1200 m, collected in flower on 18 July 2017; young fruits photographed on 20 July 2017 to show the pulp just beginning to turn orange; Chang Yanfen 1141 (holotype: PE; isotypes; IBSC, K, KUN, L, M, MO, US, XTBG).</p></tp:treatment-sec><tp:treatment-sec sec-type="distribution" id="SECID0E2JAC"><title>Distribution.</title><p>China (Yunnan), Laos, Vietnam, probably also Myanmar/Burma.</p><p>Flowering in July, mature fruits from the end of August onward (personal observation by Chang Yanfen).</p></tp:treatment-sec><tp:treatment-sec sec-type="habitat" id="SECID0EBKAC"><title>Habitat, cultivation, and use.</title><p>Growing in a tropical warm, humid climate above 1000 m alt. This form of cucumber has long been cultivated by the Jinuo, Hani, and Aini ethnic groups of China, Laos, and Vietnam, who call it ‘shihuo’ (<xref ref-type="bibr" rid="B4">Chen et al. 1994</xref>; Chang Yanfen, personal communication, July 2017) or ‘da huang gua’ (big cucumber) and ‘shan huang gua’ (mountain cucumber; <xref ref-type="bibr" rid="B25">Yang et al. 1991</xref>). Local farmers intercrop <!--PageBreak-->gourd plants with dry rice, and cultivate three regional types, called Cattle shihuo, Ivory shihuo, and Round shihuo (<xref ref-type="bibr" rid="B4">Chen et al. 1994</xref>). They sow the seeds in April and harvest fruits from August to October/November. The Xishuangbanna gourd has primary stems 6–7 meters long and 20–40 lateral branches; plants are monoecious, and nodes often bear one female and one male flower (<xref ref-type="bibr" rid="B4">Chen et al. 1994</xref>). A single plant can bear about 10 mature fruits with a yield of 10–20 kilograms per plant (<xref ref-type="bibr" rid="B4">Chen et al. 1994</xref>). Like other cucumbers in China, the fruits are eaten raw or boiled, sliced, and spiced (<xref ref-type="bibr" rid="B25">Yang et al. 1991</xref>; <xref ref-type="bibr" rid="B4">Chen et al. 1994</xref>).</p></tp:treatment-sec><tp:treatment-sec sec-type="etymology" id="SECID0EILAC"><title>Etymology.</title><p>The epithet was proposed by <xref ref-type="bibr" rid="B15">Qi et al. (1983)</xref> and refers to the geographic occurrence.</p></tp:treatment-sec><tp:treatment-sec sec-type="material" id="SECID0ESLAC"><title>Specimens examined.</title><p>The monograph of <italic><tp:taxon-name><tp:taxon-name-part taxon-name-part-type="genus" reg="Cucumis">Cucumis</tp:taxon-name-part></tp:taxon-name></italic> by <xref ref-type="bibr" rid="B7">Kirkbride (1993)</xref> mentions <xref ref-type="bibr" rid="B15">Qi et al.’s (1983)</xref> paper on the Xishuangbanna cucumber in the discussion following <italic>C. <tp:taxon-name><tp:taxon-name-part taxon-name-part-type="species" reg="sativus">sativus</tp:taxon-name-part></tp:taxon-name></italic> (with the erroneous spelling ‘<italic><tp:taxon-name><tp:taxon-name-part taxon-name-part-type="species" reg="xishuangbannanesis">xishuangbannanesis</tp:taxon-name-part></tp:taxon-name></italic>’ of the original paper), but does not formally treat the name because Kirkbride, of course, knew that the name was not valid for lack of a type and a Latin diagnosis or description. KUN has three specimens from Yunnan of which Kirkbride in 1991 annotated one as ‘<italic>C. <tp:taxon-name><tp:taxon-name-part taxon-name-part-type="species" reg="sativus">sativus</tp:taxon-name-part></tp:taxon-name></italic>’, while the other two are annotated by Chinese taxonomists as <tp:taxon-name><tp:taxon-name-part taxon-name-part-type="infraspecific-rank">var.</tp:taxon-name-part> <tp:taxon-name-part taxon-name-part-type="variety" reg="hardwickii">hardwickii</tp:taxon-name-part></tp:taxon-name>. Without mature fruits (whose carpel number could be determined) or DNA sequencing, it cannot be decided whether any of these specimen might represent the orange cucumber. I have not found any herbarium specimens annotated as ‘<tp:taxon-name><tp:taxon-name-part taxon-name-part-type="infraspecific-rank">var.</tp:taxon-name-part> <tp:taxon-name-part taxon-name-part-type="variety" reg="xishuangbannanensis">xishuangbannanensis</tp:taxon-name-part></tp:taxon-name>’ despite numerous emails (cf. Acknowledgements).</p><fig id="F1" position="float" orientation="portrait"><label>Figure 1.</label><caption><p>Cucumber populations. <bold>a</bold> The core collection of 115 lines re-sequenced by <xref ref-type="bibr" rid="B16">Qi et al. (2013)</xref>. Colour codes indicate geographic groups <bold>b</bold> Fruit morphology of the four groups. The cucumber line CG1601 (East Asian) bears fruits with dense, white spines and an elongated stalk. Fruits of cucumber line CG5278 (Eurasian) lack spines and have a short fruit stalk. Cucumber line CG9164 (Xishuangbanna) bears melon-like fruits with a low fruit shape index (length/width) and a unique orange endocarp. Cucumber line CG0002 (Indian) bears small, oval fruits with sparse, black spines. Note that the images differ in scale. Reproduced from Qi et al. including Renner (2013).</p></caption><graphic xmlns:xlink="http://www.w3.org/1999/xlink" xlink:href="phytokeys-85-087-g001.jpg" position="float" orientation="portrait" xlink:type="simple" id="oo_153306.jpg"/></fig><fig id="F2" position="float" orientation="portrait"><label>Figure 2.</label><caption><p>Section of a mature fruit of <tp:taxon-name><tp:taxon-name-part taxon-name-part-type="genus" reg="Cucumis">Cucumis</tp:taxon-name-part> <tp:taxon-name-part taxon-name-part-type="species" reg="sativus">sativus</tp:taxon-name-part> <tp:taxon-name-part taxon-name-part-type="infraspecific-rank">var.</tp:taxon-name-part> <tp:taxon-name-part taxon-name-part-type="variety" reg="xishuangbannanensis">xishuangbannanensis</tp:taxon-name-part></tp:taxon-name>. Reproduced from <xref ref-type="bibr" rid="B24">Staub et al. (2011)</xref>.</p></caption><graphic xmlns:xlink="http://www.w3.org/1999/xlink" xlink:href="phytokeys-85-087-g002.jpg" position="float" orientation="portrait" xlink:type="simple" id="oo_153307.jpg"/></fig><fig id="F3" position="float" orientation="portrait"><label>Figure 3.</label><caption><p>Physical position of the <italic>ore</italic> gene on <italic><tp:taxon-name><tp:taxon-name-part taxon-name-part-type="genus" reg="Cucumis">Cucumis</tp:taxon-name-part> <tp:taxon-name-part taxon-name-part-type="species" reg="sativus">sativus</tp:taxon-name-part></tp:taxon-name></italic> chromosome 3. Blue diamonds below the seven chromosomes indicate the positions of 43 SNPs <bold>c</bold> Mutation at residue 257 changing the conserved amino acid of a putative β-carotene hydroxylase (<italic>CsaBCH1</italic>). Xishuangbanna group cucumbers carry asparagine, whereas all other cucumbers and homologous proteins from ten other species carry alanine <bold>d</bold> <italic>CsaBCH1</italic> mRNA levels in Xishuangbanna cucumbers that accumulate β-carotene. Reproduced from <xref ref-type="bibr" rid="B16">Qi et al. (2013)</xref>.</p></caption><graphic xmlns:xlink="http://www.w3.org/1999/xlink" xlink:href="phytokeys-85-087-g003.jpg" position="float" orientation="portrait" xlink:type="simple" id="oo_153308.jpg"/></fig><!--PageBreak--></tp:treatment-sec><ref-list><ref id="B24"><mixed-citation xmlns:xlink="http://www.w3.org/1999/xlink" xlink:type="simple">
          <person-group><name name-style="western"><surname>Staub</surname><given-names>JE</given-names></name><name name-style="western"><surname>Simon</surname><given-names>PW</given-names></name><name name-style="western"><surname>Cuevas</surname><given-names>HE</given-names></name></person-group> (<year>2011</year>) <article-title>USDA, ARS EOM 402-10 high b-carotene cucumber.</article-title> <source>HortScience</source> <volume>46</volume>: <fpage>1426</fpage>–<lpage>1427</lpage>.</mixed-citation></ref><ref id="B16"><mixed-citation xmlns:xlink="http://www.w3.org/1999/xlink" xlink:type="simple">
          <person-group><name name-style="western"><surname>Qi</surname><given-names>J</given-names></name><name name-style="western"><surname>Liu</surname><given-names>X</given-names></name><name name-style="western"><surname>Shen</surname><given-names>D</given-names></name><name name-style="western"><surname>Miao</surname><given-names>H</given-names></name><name name-style="western"><surname>Xie</surname><given-names>B</given-names></name><name name-style="western"><surname>Li</surname><given-names>X</given-names></name><name name-style="western"><surname>Zeng</surname><given-names>P</given-names></name><name name-style="western"><surname>Wang</surname><given-names>S</given-names></name><name name-style="western"><surname>Shang</surname><given-names>Y</given-names></name><name name-style="western"><surname>Gu</surname><given-names>X</given-names></name><name name-style="western"><surname>Du</surname><given-names>Y</given-names></name><name name-style="western"><surname>Li</surname><given-names>Y</given-names></name><name name-style="western"><surname>Yang</surname><given-names>X</given-names></name><name name-style="western"><surname>Chen</surname><given-names>J</given-names></name><name name-style="western"><surname>Chen</surname><given-names>H</given-names></name><name name-style="western"><surname>Xiong</surname><given-names>X</given-names></name><name name-style="western"><surname>Huang</surname><given-names>K</given-names></name><name name-style="western"><surname>Fei</surname><given-names>Z</given-names></name><name name-style="western"><surname>Mao</surname><given-names>L</given-names></name><name name-style="western"><surname>Tian</surname><given-names>L</given-names></name><name name-style="western"><surname>Städler</surname><given-names>T</given-names></name><name name-style="western"><surname>Renner</surname><given-names>SS</given-names></name><name name-style="western"><surname>Kamoun</surname><given-names>S</given-names></name><name name-style="western"><surname>Lucas</surname><given-names>WJ</given-names></name><name name-style="western"><surname>Zhang</surname><given-names>Z</given-names></name><name name-style="western"><surname>Huang</surname><given-names>S</given-names></name></person-group> (<year>2013</year>) <article-title>A genomic variation map provides insights into the genetic basis of cucumber domestication and diversity.</article-title> <source>Nature Genetics</source> <volume>45</volume>: <fpage>1510</fpage>–<lpage>1515</lpage>. <ext-link xlink:type="simple" ext-link-type="doi" xlink:href="10.1038/ng.2801">https://doi.org/10.1038/ng.2801</ext-link></mixed-citation></ref><ref id="B4"><mixed-citation xmlns:xlink="http://www.w3.org/1999/xlink" xlink:type="simple">
          <person-group><name name-style="western"><surname>Chen</surname><given-names>J</given-names></name><name name-style="western"><surname>Zhang</surname><given-names>S</given-names></name><name name-style="western"><surname>Zhang</surname><given-names>X</given-names></name></person-group> (<year>1994</year>) <article-title>The Xishuangbanna gourd (<tp:taxon-name><tp:taxon-name-part taxon-name-part-type="genus">Cucumis</tp:taxon-name-part> <tp:taxon-name-part taxon-name-part-type="species">sativus</tp:taxon-name-part> <tp:taxon-name-part taxon-name-part-type="authority">L.</tp:taxon-name-part> <tp:taxon-name-part taxon-name-part-type="infraspecific-rank">var.</tp:taxon-name-part> <tp:taxon-name-part taxon-name-part-type="variety">xishuangbannanesis</tp:taxon-name-part></tp:taxon-name> [sic] Qi et Yuan), a traditionally cultivated plant of the Hanai people, Xishuangbanna, Yunnan, China. Cucurbit Genet. Coop. Rep.</article-title> <volume>17</volume>: <fpage>18</fpage>–<lpage>20</lpage>.</mixed-citation></ref><ref id="B25"><mixed-citation xmlns:xlink="http://www.w3.org/1999/xlink" xlink:type="simple">
          <person-group><name name-style="western"><surname>Yang</surname><given-names>SL</given-names></name><name name-style="western"><surname>Pu</surname><given-names>H</given-names></name><name name-style="western"><surname>Liu</surname><given-names>PY</given-names></name><name name-style="western"><surname>Walters</surname><given-names>TW</given-names></name></person-group> (<year>1991</year>) <article-title>Preliminary studies on <tp:taxon-name><tp:taxon-name-part taxon-name-part-type="genus">Cucumis</tp:taxon-name-part> <tp:taxon-name-part taxon-name-part-type="species">sativus</tp:taxon-name-part> <tp:taxon-name-part taxon-name-part-type="infraspecific-rank">var.</tp:taxon-name-part> <tp:taxon-name-part taxon-name-part-type="variety">xishuangbannanesis</tp:taxon-name-part></tp:taxon-name> [sic].</article-title> <source>Cucurbit Genetics Cooperative Report</source> <volume>14</volume>: <fpage>29</fpage>–<lpage>31</lpage>.</mixed-citation></ref><ref id="B15"><mixed-citation xmlns:xlink="http://www.w3.org/1999/xlink" xlink:type="simple">
          <person-group><name name-style="western"><surname>Qi</surname><given-names>C</given-names></name><name name-style="western"><surname>Yuan</surname><given-names>Z</given-names></name><name name-style="western"><surname>Li</surname><given-names>Y</given-names></name></person-group> (<year>1983</year>) <article-title>A new type of cucumber – <tp:taxon-name><tp:taxon-name-part taxon-name-part-type="genus">Cucumis</tp:taxon-name-part> <tp:taxon-name-part taxon-name-part-type="species">sativus</tp:taxon-name-part> <tp:taxon-name-part taxon-name-part-type="authority">L.</tp:taxon-name-part> <tp:taxon-name-part taxon-name-part-type="infraspecific-rank">var.</tp:taxon-name-part> <tp:taxon-name-part taxon-name-part-type="variety">xishuangbannanesis</tp:taxon-name-part></tp:taxon-name> [sic].</article-title> <source>Acta Horticulturae Sinica</source> <volume>10</volume>: <fpage>259</fpage>–<lpage>264</lpage>.</mixed-citation></ref><ref id="B7"><mixed-citation xmlns:xlink="http://www.w3.org/1999/xlink" xlink:type="simple">
          <person-group><name name-style="western"><surname>Kirkbride</surname><given-names>JH</given-names></name></person-group> (<year>1993</year>) Biosystematic monograph of the genus <italic><tp:taxon-name><tp:taxon-name-part taxon-name-part-type="genus">Cucumis</tp:taxon-name-part></tp:taxon-name></italic> (<tp:taxon-name><tp:taxon-name-part taxon-name-part-type="family">Cucurbitaceae</tp:taxon-name-part></tp:taxon-name>): botanical identification of cucumbers and melons. Parkway Publishers, Boone NC.</mixed-citation></ref></ref-list></tp:taxon-treatment>
